# Supplementary material for: C1q/TNF-Related Proteins 1, 6 and 8 Are Involved in Corneal Epithelial Wound Closure by Targeting Relaxin Receptor RXFP1 In Vitro
Source: Int J Mol Sci. 2023 Apr 6;24(7):6839. doi: 10.3390/ijms24076839 (PMC10095411; doi:10.3390/ijms24076839)
Supplement: Supplementary file 1 [file ijms-24-06839-s001.zip]

Archive with 2 entries (2 files):
- Supplementary Figures S1-S3.pdf
- Supplementary Tables S1-3.pdf
